# Supplementary material for: Establishment and Characterization of an Immortalized Porcine Satellite Cell Line from China Junmu No.1 Pigs
Source: Vet Sci. 2026 Jun 4;13(6):556. doi: 10.3390/vetsci13060556 (PMC13308346; doi:10.3390/vetsci13060556)
Supplement: Supplementary file 1 [file vetsci-13-00556-s001.zip]

Archive with 6 entries (6 files):
- Figure S1 Immunofluorescence staining of mature myogenic markers in differen-tiated imPSC-JM..pdf
- Supplementary File S1_pHAGE-EF1a-EGFP-large T antigen.seq.pdf
- Supplementary File S2_ Antibody list.pdf
- Supplementary File S3_muscle_select_GO_terms.pdf
- Supplementary File S4-primer list.pdf
- Supplementary File S5-Original images of Western-blotting.zip
